# Supplementary material for: Rhizospheric microbiomes differ between dormant and active Potaninia mongolica in the Gobi desert of Mongolia
Source: Sci Rep. 2025 Nov 6;15:38858. doi: 10.1038/s41598-025-22696-7 (PMC12592494; doi:10.1038/s41598-025-22696-7)
Supplement: Supplementary file 1 — Supplementary Information 1. [file 41598_2025_22696_MOESM1_ESM.xlsx]

## Sheet: Legend
Legend:
First column: The data contains plant states (active and dormant) with their respective controls, each represented by biological replicates.
Following columns: Abundance of microbial taxa for bacterial 16S, with each sample.

## Sheet: Data
States	Unassigned bacteria	Proteobacteria	Actinobacteria	Chloroflexi	Nitrospirae	Firmicutes	Gemmatimonadetes	Acidobacteria	Bacteroidetes	FBP	Patescibacteria	Deinococcus-Thermus	Fibrobacteres	Armatimonadetes	Entotheonellaeota	Rokubacteria	WS2	Cyanobacteria	Planctomycetes	WPS-2	Dependentiae	Dadabacteria	BRC1	Elusimicrobia	Latescibacteria	GAL15	Omnitrophicaeota
Active	0	4418	3685	108	76	97	220	390	723	0	48	0	0	0	0	0	0	8	0	0	0	0	0	0	0	0	0
Active	0	3832	3798	278	71	114	142	223	560	11	0	0	13	0	0	0	0	14	0	0	0	0	11	0	0	0	0
Active	0	7299	6646	225	76	221	323	374	1945	0	0	11	0	9	0	0	0	7	6	2	0	0	0	0	0	0	0
Active	0	5	22	0	0	0	0	0	5	0	0	0	0	0	0	0	0	0	0	0	0	0	0	0	0	0	0
Active	0	5283	4347	259	36	106	305	288	834	0	15	27	7	0	0	0	0	35	0	0	0	0	0	0	0	0	0
Active	0	6382	5296	208	42	227	401	404	2014	16	2	6	11	11	0	0	0	35	2	0	0	0	0	0	0	0	0
Active	0	3505	3887	388	191	87	373	627	544	0	16	12	0	0	0	0	0	0	0	0	0	0	0	0	0	0	0
Active	0	5861	4846	266	79	70	480	522	1079	31	16	21	0	0	0	0	0	0	0	3	0	0	9	0	0	0	0
Active control	0	777	2857	141	18	8545	24	34	83	0	0	0	0	0	0	0	0	0	0	0	0	0	0	0	0	0	0
Active control	2	4084	5260	248	162	251	466	670	1127	0	22	73	12	15	0	0	6	0	21	0	0	0	0	0	0	0	0
Active control	4	5145	6184	520	120	155	453	719	886	12	38	50	0	69	0	0	0	20	5	0	0	0	0	2	0	0	0
Active control	2	4466	5182	806	207	188	548	1252	601	0	0	16	8	17	5	35	0	32	7	0	0	0	0	3	0	0	0
Dormant	15	3696	6103	1067	79	90	707	668	479	0	45	17	9	0	0	0	0	3	0	0	0	0	0	0	0	0	0
Dormant	8	4780	6895	771	157	18	792	1143	329	20	30	0	0	0	0	7	0	13	2	4	3	0	0	0	0	0	0
Dormant	0	3260	5571	710	119	51	805	706	495	0	22	27	12	3	0	0	0	0	29	5	3	0	3	0	0	0	0
Dormant	0	0	0	0	0	0	0	0	0	0	0	0	0	0	0	0	0	0	0	0	0	0	0	0	0	0	0
Dormant	0	3648	6270	1028	20	64	943	322	345	3	61	28	0	0	0	0	0	9	0	4	8	0	0	5	0	0	0
Dormant	0	0	0	0	0	0	0	0	17	0	0	0	0	0	0	0	0	0	0	0	0	0	0	0	0	0	0
Dormant	14	3	0	0	0	0	0	0	0	0	0	0	0	0	0	0	0	0	0	0	0	0	0	0	0	0	0
Dormant	0	0	0	0	0	0	0	0	0	0	0	0	0	0	0	0	0	0	0	0	0	0	0	0	0	0	0
Dormant control	37	1160	4591	692	45	1114	217	569	94	0	0	0	0	0	0	0	0	0	0	0	0	4	0	0	0	0	0
Dormant control	83	722	6132	1297	21	689	380	410	57	9	0	0	13	8	0	0	0	0	11	0	0	0	0	0	0	0	0
Dormant control	111	904	5387	866	30	797	313	354	39	0	6	3	10	2	5	12	0	0	6	0	10	0	0	0	0	0	0
Dormant control	0	1171	4442	707	27	1003	425	907	98	0	0	0	0	4	0	6	0	0	9	0	4	0	0	2	0	0	0
