# Supplementary material for: Rhizospheric microbiomes differ between dormant and active Potaninia mongolica in the Gobi desert of Mongolia
Source: Sci Rep. 2025 Nov 6;15:38858. doi: 10.1038/s41598-025-22696-7 (PMC12592494; doi:10.1038/s41598-025-22696-7)
Supplement: Supplementary file 2 — Supplementary Information 2. [file 41598_2025_22696_MOESM2_ESM.xlsx]

## Sheet: Legend
Legend:
First column: The data contains plant states (active and dormant) with their respective controls, each represented by biological replicates.
Following columns: Abundance of microbial taxa for fungal ITS, with each sample.

## Sheet: Data
States	Unassigned fungi	Fusarium	Alternaria	Aspergillus	Curvularia	Naganishia	Preussia	Westerdykella	Rhizophlyctis	Monosporascus	Penicillium	Gibberella	Mucor	Cladorrhinum	Chaetosphaeronema	Thyrostroma	Rhizopus	Comoclathris	Acremonium	Bipolaris	Lepiota	Talaromyces	Cercophora	Thanatephorus	Didymella	Alfaria	Filobasidium	Botryotrichum	Aureobasidium	Purpureocillium	Harzia	Zopfiella	Papiliotrema	Agrocybe	Geastrum	Darksidea	Chaetomium	Acrophialophora	Nothophoma	Marasmiellus	Laburnicola	Ceratobasidium	Sporormia	Brachyphoris	Podospora	Neocamarosporium	Cephaliophora	Coprinopsis	Iodophanus
Active	11782	4454	1839	491	491	343	264	304	151	134	643	218	35	148	101	150	0	10	6	258	0	42	126	41	30	20	77	0	19	173	0	254	0	40	0	25	107	218	0	9	7	7	21	0	35	14	0	29	0
Active	9315	2582	3856	1175	852	2373	471	323	538	9	62	458	3	6	250	580	0	7	61	176	0	10	286	17	107	11	458	0	140	0	7	311	0	0	0	27	62	118	80	0	47	37	125	3	206	115	4	15	115
Active	8498	1409	2875	43	525	3813	297	157	537	6	72	137	39	314	437	246	0	55	69	250	0	6	134	29	319	23	756	0	352	3	0	45	0	0	0	12	41	27	90	0	115	0	31	15	0	161	28	142	76
Active	10107	1509	1871	27	499	1204	182	180	439	20	68	195	0	149	189	24	0	116	23	248	56	0	120	4	112	0	568	0	65	6	0	140	25	11	367	5	0	0	240	36	8	0	46	20	26	47	7	26	71
Active	8271	1382	1081	132	703	804	154	513	231	8	74	165	0	50	162	265	0	18	0	266	0	65	72	298	155	0	133	0	38	0	0	29	23	0	0	0	9	39	0	412	6	0	22	0	15	25	0	21	64
Active	8811	912	2385	18	660	2262	690	259	563	0	44	224	0	614	205	157	0	152	9	218	0	0	192	62	172	21	749	0	134	7	0	97	0	110	0	4	0	5	43	0	21	0	89	0	49	26	0	340	59
Active	7288	1166	716	1059	457	187	197	502	67	81	220	203	0	65	31	46	25	0	0	211	0	0	80	23	0	22	68	10	0	535	0	155	0	346	0	412	0	0	0	37	45	0	34	0	11	16	0	285	4
Active	11057	2223	1646	62	559	1405	883	252	558	73	310	347	81	926	152	118	0	86	8	252	0	123	97	51	181	20	674	0	50	0	0	79	0	0	0	46	3	131	279	0	8	0	105	0	0	48	77	47	124
Active control	959	196	94	23	123	24	18	168	0	0	10	0	0	11	3	0	0	0	5	23	0	0	0	0	0	0	0	0	0	0	0	0	0	0	0	0	17	24	0	0	21	0	7	0	0	8	7	0	0
Active control	6363	1027	1025	93	656	117	473	652	154	0	0	110	0	232	111	55	0	11	0	122	0	0	20	0	0	0	31	0	15	0	0	66	0	236	15	0	14	57	0	0	13	0	16	0	7	29	0	0	5
Active control	18224	1041	845	64	524	378	3526	164	1348	0	17	127	0	54	40	51	0	32	2	138	0	0	0	0	0	0	12	0	0	0	0	0	0	0	0	0	0	38	0	0	26	0	26	0	0	44	3	0	276
Active control	2402	292	295	208	405	47	234	202	122	11	34	41	0	105	14	127	18	0	7	153	0	0	14	0	0	0	0	0	0	0	0	0	0	0	0	0	14	53	0	0	9	0	0	0	0	12	354	36	9
Dormant	2939	455	339	137	118	51	77	46	64	40	311	21	29	51	14	86	10	34	0	33	0	0	36	10	0	0	0	0	0	19	0	0	0	104	0	6	19	0	0	10	10	0	18	0	0	0	0	7	3
Dormant	4467	332	513	10573	374	72	125	170	40	113	215	17	0	66	27	148	36	53	0	17	0	0	39	0	0	0	10	0	0	662	0	44	0	0	0	251	0	0	0	0	3	0	26	0	0	6	0	13	0
Dormant	1624	162	350	111	88	21	37	61	9	59	58	14	53	0	6	0	372	0	0	28	0	0	24	4	0	0	0	0	0	11	0	35	0	14	0	51	0	0	0	0	16	0	24	0	0	0	13	31	0
Dormant	24534	463	314	977	123	68	102	60	3	35	39	26	0	33	19	74	60	12	2	32	0	4	11	14	0	0	9	0	0	44	0	11	0	120	4	42	0	0	0	0	17	0	0	0	0	0	12	6	0
Dormant	2951	308	473	164	187	49	35	74	175	104	641	25	0	46	28	76	5	6	0	50	0	0	17	708	0	0	0	3	0	0	0	12	0	0	0	6	64	0	0	0	0	0	0	0	0	3	33	8	0
Dormant	1787	133	161	129	73	25	169	79	46	105	162	25	0	0	17	44	0	6	0	10	0	0	7	0	0	0	9	0	0	0	0	10	0	7	0	15	13	0	0	0	59	0	37	0	0	0	0	13	0
Dormant	12198	1277	1841	433	734	283	515	198	453	78	176	288	117	157	106	390	49	41	1270	240	0	9	203	9	10	14	34	0	23	59	0	136	0	54	0	161	97	64	0	136	18	0	92	0	6	7	25	49	32
Dormant	3314	354	467	1746	193	135	225	25	82	66	889	14	55	86	53	108	68	66	62	52	0	4	98	16	11	6	8	0	4	29	0	62	0	0	0	7	82	8	114	0	21	0	74	0	50	6	6	49	27
Dormant control	547	0	28	4	6	0	18	20	7	24	0	0	0	0	0	0	0	0	0	8	0	0	0	0	0	0	0	0	0	0	0	0	0	0	0	70	0	0	0	0	0	0	0	0	0	0	0	0	0
Dormant control	860	0	36	12	9	0	12	8	0	77	0	14	0	0	0	0	0	0	0	4	0	0	0	0	0	0	4	0	0	0	0	0	0	0	0	22	0	3	0	4	0	0	0	0	0	0	0	0	0
Dormant control	1085	30	52	10	19	0	0	35	0	93	4	17	0	0	0	12	0	0	0	17	0	0	22	0	0	0	0	0	0	0	0	0	0	0	0	19	0	15	0	0	0	0	0	0	0	0	29	0	0
Dormant control	1655	141	159	13	79	6	53	12	0	75	0	30	0	0	0	0	2	0	8	34	0	0	0	0	6	0	0	0	0	0	0	11	0	0	0	99	15	19	0	0	0	0	0	0	0	0	0	0	0
[truncated: 136 more columns]
